# Supplementary material for: Influences of Adhesion Variability on the “Living” Dynamics of Filamentous Bacteria in Microfluidic Channels
Source: Molecules. 2016 Jul 28;21(8):985. doi: 10.3390/molecules21080985 (PMC6274349; doi:10.3390/molecules21080985)
Supplement: Supplementary file 1 [file molecules-21-00985-s001.zip]

Archive with 7 entries (6 files):
- molecules-134620-supplementary/
- molecules-134620-supplementary/Supplementary Tables and Figures.pdf
- molecules-134620-supplementary/VideoS1 fim+ on man0.avi
- molecules-134620-supplementary/VideoS2 fim+ on man1.avi
- molecules-134620-supplementary/VideoS3 fim+ on man3+.avi
- molecules-134620-supplementary/VideoS4 fim- on man3+.avi
- molecules-134620-supplementary/VideoS5 no aztreonam.avi
